# Supplementary material for: Recent Secondary Contacts, Linked Selection, and Variable Recombination Rates Shape Genomic Diversity in the Model Species Anolis carolinensis
Source: Genome Biol Evol. 2019 May 27;11(7):2009–22. doi: 10.1093/gbe/evz110 (PMC6681179; doi:10.1093/gbe/evz110)
Supplement: evz110_Supplementary_Data [file evz110_supplementary_data.zip]

Archive with 12 entries (12 files):
- Supporting_Info_Legends.docx
- Sup_Figure_10.pdf
- Sup_Figure_5.pdf
- Sup_Figure_6.pdf
- Sup_Figure_7.pdf
- Sup_figure_8.pdf
- Sup_figure_9.pdf
- Sup_Fig_1.pdf
- Sup_Fig_2.pdf
- Sup_Fig_3.pdf
- Sup_Fig_4.pdf
- Table_S1.xlsx
