# Supplementary material for: Recent Secondary Contacts, Linked Selection, and Variable Recombination Rates Shape Genomic Diversity in the Model Species Anolis carolinensis
Source: Genome Biol Evol. 2019 May 27;11(7):2009–22. doi: 10.1093/gbe/evz110 (PMC6681179; doi:10.1093/gbe/evz110)
Supplement: evz110_Supplementary_Data [file evz110_supplementary_data.zip › Table_S1.xlsx]

## Sheet: Sheet1
Sample	Clade	County	State	Latitude	Longitude	mean read depth	QC-passed reads	secondary	mapped	mapped (percent)	paired in sequencing	properly paired	propperly paired (percent)	with itself and mate mapped	singletons	singletons (percent)	mate mapped to different chr	mate mapped to different chr (mapQ>=5)
22-4	Carolinas (CA)	Brunswick	NC	33.9194	-78.2686	7.57844	141165411	745249	131160774	0.9291	140420162	126075940	0.8978	129848792	566733	0.004	3163132	1201526
25-4	Carolinas (CA)	Georgetown	SC	33.2045	-79.3877	7.43211	128710155	719347	126948754	0.9863	127990808	121561068	0.9498	125635892	593515	0.0046	3422766	1342909
AC20-1	Carolinas (CA)	Carteret	NC	34.7276	-76.7362	9.71438	169580793	885021	167295653	0.9865	168695772	160621928	0.9521	165661616	749016	0.0044	4238000	1653003
AC20-6	Carolinas (CA)	Carteret	NC	34.7276	-76.7362	14.4861	267830477	1670163	257436667	0.9612	266160314	242098304	0.9096	253912200	1854304	0.007	10293906	4132129
AC27-3	Gulf Atlantic (GA)	McIntosh	GA	31.3529	-81.4475	10.4914	182992215	849219	180623277	0.9871	182142996	174383038	0.9574	179040758	733300	0.004	3841902	1471318
AC27-4	Gulf Atlantic (GA)	McIntosh	GA	31.3529	-81.4475	10.3564	180574879	790543	178311128	0.9875	179784336	173203880	0.9634	176925410	595175	0.0033	3127238	1168538
AC36-1	Gulf Atlantic (GA)	Greene	TN	35.5386	-84.0763	15.0153	270878941	1436683	260834722	0.9629	269442258	244818982	0.9086	257507256	1890783	0.007	10873128	4610447
AC38-4	Gulf Atlantic (GA)	Greene	TN	35.5558	-84.0024	10.2638	178522349	900615	176159654	0.9868	177621734	169559254	0.9546	174505194	753845	0.0042	4171924	1610471
AC8-13	Gulf Atlantic (GA)	Lafourche	LA	29.7979	-90.8129	9.16394	160593254	843934	158448335	0.9866	159749320	151876664	0.9507	156869718	734683	0.0046	4169402	1632001
AC8-8	Gulf Atlantic (GA)	Lafourche	LA	29.7979	-90.8129	15.5796	281894792	1516314	272125872	0.9653	280378478	255683558	0.9119	268658770	1950788	0.007	11069824	4720939
TX-8	Gulf Atlantic (GA)	Franklin	TX	32.9447	-95.1937	11.3862	198746842	1025430	196049462	0.9864	197721412	187900350	0.9503	194097188	926844	0.0047	5205270	2069451
CC-3	North East Florida (NEF)	East Cocoa Beach	FL	28.2436	-80.8706	16.4088	288672419	1870107	284579082	0.9858	286802312	270774522	0.9441	281308324	1400651	0.0049	8790988	3533771
CC-8	North East Florida (NEF)	East Cocoa Beach	FL	28.2436	-80.8706	16.7382	303830487	2069713	292807821	0.9637	301760774	270290988	0.8957	288364562	2373546	0.0079	15195232	6559438
SB-3	North East Florida (NEF)	South Bay	FL	26.6833	-80.7169	12.4748	217928650	1580900	214745315	0.9854	216347750	203077032	0.9387	212052774	1111641	0.0051	7489574	3020708
SB-4	North East Florida (NEF)	South Bay	FL	26.6833	-80.7169	8.87412	157373987	1462223	155436354	0.9877	155911764	148099008	0.9499	153478184	495947	0.0032	4608370	1758136
TV-2	North East Florida (NEF)	East Titusville	FL	28.5438	-80.9422	16.1578	294985006	1954392	284711939	0.9652	293030614	263700966	0.8999	280515192	2242355	0.0077	14195702	6129996
TV-8	North East Florida (NEF)	East Titusville	FL	28.5438	-80.9422	8.41941	148473470	969832	146277704	0.9852	147503638	138218238	0.937	144466216	841656	0.0057	5246576	2131127
VB-6	North East Florida (NEF)	West Vero Beach	FL	27.6403	-80.5948	10.9336	190705103	1446439	188053779	0.9861	189258664	178807388	0.9448	185789374	817966	0.0043	5761124	2251605
VB-7	North East Florida (NEF)	West Vero Beach	FL	27.6403	-80.5948	9.69993	169094682	1310630	166640867	0.9855	167784052	157868546	0.9409	164534606	795631	0.0047	5605636	2201433
15-3	North West Florida (NWF)	Alachua	FL	29.8267	-82.5971	11.0191	194887676	1685344	191105438	0.9806	193202332	173509948	0.8981	187778016	1642078	0.0085	12032312	5254552
18-3	North West Florida (NWF)	Lafayette	FL	29.9095	-83.315	9.65072	171330656	1368800	168054115	0.9809	169961856	154289138	0.9078	165327096	1358219	0.008	9379168	4002621
LA-2	North West Florida (NWF)	Lake Alfred	FL	28.0783	-81.7295	8.87906	159830624	1908720	156565184	0.9796	157921904	134623070	0.8525	153194156	1462308	0.0093	16280778	8301267
LJ-1	North West Florida (NWF)	Lake Josephine	FL	27.3668	-81.4002	8.51356	152404717	1345293	147884134	0.9703	151059424	133088940	0.881	145162282	1376559	0.0091	10069702	4566709
AC13-4	South Florida (SF)	Collier	FL	25.9187	-81.3108	12.8068	230135828	2641232	226557428	0.9845	227494596	210371478	0.9247	222975302	940894	0.0041	9984928	4079124
AC13-5	South Florida (SF)	Collier	FL	25.9187	-81.3108	11.5116	207895429	2405625	204490850	0.9836	205489804	188819870	0.9189	201064718	1020507	0.005	10312912	4317893
AC13-7	South Florida (SF)	Collier	FL	25.9187	-81.3108	7.22451	139691327	1288421	137066518	0.9812	138402906	129906548	0.9386	135235782	542315	0.0039	4373204	1623423
AC13-8	South Florida (SF)	Collier	FL	25.9187	-81.3108	16.0989	289654278	2566356	279058475	0.9634	287087922	251823612	0.8772	274014654	2477465	0.0086	18544184	8081921
AA01	allisoni	Cuba				12.1957	216646519	5446417	211326422	0.9754	211200102	180072766	0.8526	204091314	1788691	0.0085	20782452	8206236
AP08	porcatus	Cuba				13.0178	234295831	7030329	228784435	0.9765	227265502	193248346	0.8503	219985490	1768616	0.0078	22674540	8879299
